# Supplementary material for: Profiling the susceptibility of Pseudomonas aeruginosa strains from acute and chronic infections to cell-wall-targeting immune proteins
Source: Sci Rep. 2019 Mar 5;9:3575. doi: 10.1038/s41598-019-40440-w (PMC6401076; doi:10.1038/s41598-019-40440-w)
Supplement: Supplementary file 1 — DataSet 1 [file 41598_2019_40440_MOESM1_ESM.xlsx]

## Sheet: BACT
STRAIN NAME	OBSERVATIONS	PFGE CLONE	ST	SEROTYPE	PROFILE OF ATB RESISTANCE (CLSI)	PROFILE OF ATB RESISTANCE (EUCAST)	Ceftazidime Resistant (EUCAST)	COLISTIN MIC (mg/L)		% SURVIVAL AFTER LYSOZYME TREATMENT (25 mg/L)		% SURVIVAL AFTER COLISTIN TREATMENT (0,025 mg/L in the lysozyme assay buffer)		% SURVIVAL AFTER LYSOZYME+ COLISTIN TREATMENT		FOLD decrease in survival after combined treatment with regards to Lysozyme alone	% SURVIVAL AFTER PGLYRP1 TREATMENT (50 mg/L)		% SURVIVAL AFTER PGLYRP1+COLISTIN (0,025 mg/L) TREATMENT		FOLD decrease in survival after combined treatment with regards to PGLYRP1 alone	% SURVIVAL AFTER PGLYRP2 TREATMENT (50 mg/L)		% SURVIVAL AFTER PGLYRP2+COLISTIN TREATMENT		FOLD decrease in survival after combined treatment with regards to PGLYRP2 alone	% SURVIVAL AFTER COLISTIN TREATMENT (0,025 mg/L in the PGLYRPs assay buffer)		% SURVIVAL AFTER Hypo-osmotic shock		% SURVIVAL AFTER β-DEFENSIN 1 TREATMENT (10 mg/L)		% SURVIVAL AFTER 25% SERUM TREATMENT		Cytotoxicity (LDH release): % regarding the maximum of LDH release per well		Inflammatory capacity (IL-8 release): pg/mL
										MEAN	SD	MEAN	SD	MEAN	SD		MEAN	SD	MEAN	SD		MEAN	SD	MEAN	SD		MEAN	SD	MEAN	SD	MEAN	SD	MEAN	SD	MEAN	SD	MEAN	SD
PABA-12	Bacteremia	1	175	No agglutination	XDR	XDR	YES	0.5		17.6	5.8	9.5	6.9	0.45	0.4	35.2	79.2	6.3	1.9	0.4	41.6	78.1	4.1	3.95562	0.845634	19.5	47.839	4.88085	10.43	1.8855	0.428667	0.288141	6.245	4.88674	4.82723	1.46307	160.5	23.3345
PABA-19	Bacteremia	3	111	O12	MDR	MDR	YES	0.5		60.7	16.3	24.7	15.1	1.8	0.8	33.7	83.5	20.2	9.5	0.05	8.8	78.8	13.3	4.80665	1.21208	16.4	73.629	13.1491	19.5567	4.72976	0.591333	0.409421	195	9.16515	3.19752	0.574292	80.2887	25.5215
PABA-28	Bacteremia	11	244	O2	MultiS	ModR	NO	1		123.2	20.9	41	19.6	0.17	0.05	821.3	83.5	20.9	9.05	0.8	9.2	70.1	3.6	1.06061	0.214275	63.7	82.7068	15.9498	12.6667	3.68098	0.0545	0.0289914	173	45.5082	2.66117	0.670052	136.006	28.7299
PABA-37	Bacteremia	26	699	O5	ModR	ModR	NO	0.5		50	16.3	81.3	9.7	0.58	0.37	86.2	85.9	13.3	1.1	0.33	78.1	64.1939	7.34525	1.4197	1.05921	41.2	51.2903	0.0658439	12.86	0.961301	1.06733	0.89332	163.6	100.898	2.35517	1.00374	17.7936	8.65833
PABA-43	Bacteremia	2	175	O4	XDR	XDR	YES	1		36.1	26.6	29.4	13.6	0.57	0.38	63.3	71.7	0.15	7.9	4.1	9.1	91.9	1.05	8.62761	2.09976	10.7	48.5441	2.56039	14.6333	0.812424	0.539	0.389131	63.6	12.6623	7.82089	3.89474	383.25	94.9118
PABA-48	Bacteremia	106	319	O11	ModR	ModR	NO	8		46.6	23.8	30	18.2	7.1	1.3	6.5	80.4	15.4	7.6	3.7	10.5	83.4	0.81	10.273	1.40662	8.1	66.2932	18.3281	16.54	4.42885	4.96667	4.35901	64.7	37.1248	64.6596	9.17584	279.11	50.0799
PABA-63	Bacteremia	22	446	O11	ModR	MDR	YES	1		68.3	17.2	15.3	5.5	3.6	0.86	18.9	83.7	3.9	6.05	2.7	12.8	90.7	20.1	5.80497	0.05	15.6	60.9155	15.4368	17.98	4.30115	0.335	0.262536	171	63.1559	80.8946	9.42035	323.6	53.7773
PABA-100	Bacteremia	30	1113	O6	MultiS	MultiS	NO	0.5		91.8	37.1	50.4	22.6	1.9	1.01	51	107.3	37.8	7.7	1.4	13.9	77.8	9.5	11.9698	1.78974	6.5	51.2971	1.44366	10.3167	2.12961	0.933333	0.237136	115	37.1618	5.22176	2.23475	286.5	112.43
PABA-120	Bacteremia	31	1114	O1	ModR	ModR	NO	0.125		57.1	16.1	22.8	14.1	6.2	2.1	8.8	77.02	10.3	8.3	0.75	9.3	89.1	2.7	8.67958	1.66817	10.2	38.1784	1.34644	10.3167	2.6097	0.476667	0.326241	136.6	34.5302	76.1217	7.18421	135.5	11.7473
PABA-142	Bacteremia	35	1178	O4	MultiS	MultiS	NO	0.5		85.5	35.3	38	20.5	9.6	1.1	8.9	68.7	9.1	1.8	0.6	38.1	84.4	1.9	7.15626	0.758088	11.7	45.9278	0.882368	20.0733	6.01133	77.91	35.6934	129.3	38.2797	17.7411	8.6711	230.25	16.6808
PABA-181	Bacteremia	ND	385	O6	ModR	ModR	NO	0.25		41.6	11.3	30.4	9.7	6.9	2.1	5.8	79.02	0.64	6.4	2.1	12.3	67.8	7.8	3.74624	0.735999	18.3	55.8637	22.5812	11.8067	1.16518	0.413333	0.482735	84	25.5473	3.13736	2.1427	468.743	108.066
PABA-211	Bacteremia	3	111	O12	MDR	MDR	NO	0.25		62.6	11.1	59	16.8	9.1	2.8	6.8	81.3	13.9	6.6	2.1	12.3	92.1	1.05	5.98894	2.0414	15.3	50.9849	29.1847	17.6667	6.65833	52.49	5.08951	83.3	27.4651	3.31356	1.24807	113.862	31.0973
									MEAN VALUE OF THE COLLECTION ►	61.7583	NA	35.9833	NA	3.9975	NA	95.5333	81.77	NA	6.15833	NA	21.3333	80.6995	NA	6.12408	NA	19.7667	56.1225	NA	14.5706	NA	11.6838	NA	115.445	NA	22.6626	NA	217.95	NA
									SD ►	28.1074	NA	19.9113	NA	3.57227	NA	230.032	9.48495	NA	2.93233	NA	21.1525	9.61505	NA	3.37411	NA	16.4905	12.6659	NA	3.66507	NA	25.6108	NA	56.3239	NA	31.3721	NA	133.701	NA
PAO1	Reference strain	NA	549	O5	MultiS	MultiS	NO	1		53.5	7.8	37.5	9.8	5.9	0.81	9.1	80.9	10.1	10.9	3.5	7.42	79.1	5.9	7.7	2.3	10.3	57.6	9.6	11.25	2.21	17.37	9.34	30.5	10.6	2.55	0.42	169.6	51.1
PA14	Reference strain	NA	253	O10	MultiS	MultiS	NO	0.5		60.1	19.1	41.4	19.1	4.2	1.1	14.1	85.5	15.1	7.7	2.9	11.1	86.1	10.9	9.2	1.5	9.4	62.6	13.3	9.5	2.34	4.56	2.1	86.1	9.3	69.9	9.3	76.6	30.9
PAO1-UW	Reference strain PAO1 from Transposon Mutant Library of University of Washington						NO	2		40.7	3.9	41.07	2.9	3.26	0.9	12.5
PW7798	Knockout mutant in the gene mpl from Transposon Mutant Library of University of Washington						YES	ND		7.7	2.2	ND	ND	ND	ND	ND
PW3132	Knockout mutant in the gene phoQ from Transposon Mutant Library of University of Washington						NO	4		40.5	5.1	51.89	6.9	3.89	1.3	10.4
ND: not determined
NA: not applicable

## Sheet: CF
STRAIN NAME	OBSERVATIONS	PFGE CLONE	ST	SEROTYPE	MUCOID Phenotype	PROFILE OF ATB RESISTANCE (CLSI)	PROFILE OF ATB RESISTANCE (EUCAST)	Ceftazidime Resistant (EUCAST)	COLISTIN MIC (mg/L)		% SURVIVAL AFTER LYSOZYME TREATMENT (25 mg/L)		% SURVIVAL AFTER COLISTIN TREATMENT (0,025 mg/L in the lysozyme assay buffer)		% SURVIVAL AFTER LYSOZYME+ COLISTIN TREATMENT		FOLD decrease in survival after combined treatment with regards to Lysozyme alone	% SURVIVAL AFTER PGLYRP1 TREATMENT (50 mg/L)		% SURVIVAL AFTER PGLYRP1+COLISTIN (0,025 mg/L) TREATMENT		FOLD decrease in survival after combined treatment with regards to PGLYRP1 alone	% SURVIVAL AFTER PGLYRP2 TREATMENT (50 mg/L)		% SURVIVAL AFTER PGLYRP2+COLISTIN TREATMENT		FOLD decrease in survival after combined treatment with regards to PGLYRP2 alone	% SURVIVAL AFTER COLISTIN TREATMENT (0,025 mg/L in the PGLYRPs assay buffer)		% SURVIVAL AFTER Hypo-osmotic shock		% SURVIVAL AFTER β-DEFENSIN 1 TREATMENT (10 mg/L)		% SURVIVAL AFTER 25% SERUM TREATMENT		Cytotoxicity (LDH release): % regarding the maximum of LDH release per well		Inflammatory capacity (IL-8 release): pg/mL
											MEAN	SD	MEAN	SD	MEAN	SD		MEAN	SD	MEAN	SD		MEAN	SD	MEAN	SD		MEAN	SD	MEAN	SD	MEAN	SD	MEAN	SD	MEAN	SD	MEAN	SD
PAFQ05-03	CF-early isolate	E	1108	O1	NO	MDR	MDR	YES	0.25		49.375	21.4205	45.075	26.0325	3.615	1.22	13.6	77.4194	10.2	4.83257	2	16.0203	88.286	24.885	9.14328	2.18691	9.65584	62.2039	3.80384	4.76	2.34463	0.4495	0.444238	2.38667	0.521664	39.3674	8.35313	303.5	92.3
PAFQ05-11	CF-late isolate	E	1108	No agglutination	NO	MDR	MDR	YES	0.75		48.25	14.3103	39.6667	16.1967	1.58	0.356277	30.5	76.7442	11	2.13108	1.18085	36.0119	79.9676	4.37966	7.28332	1.67502	10.9796	66.0961	1.60585	6.85667	4.19531	2.47667	2.05537	0.5175	0.238939	5.24325	1.93542	81.3	14.8997
PAFQ06-03	CF-early isolate	A	274	No agglutination	NO	Multi S	Multi S	NO	0.25		46.5714	17.0084	40.6	7.73305	1.7	0.868907	27.4	76.4706	6.1	4.07143	1.42201	18.7822	83.1309	0.810036	3.61958	1.07825	22.967	35.1412	5.13972	3.25	0.402865	0.95	0.774306	0.5275	0.306744	4.05707	0.41686	72.2222	14.1748
PAFQ06-10	CF-late isolate	A	274	No agglutination	NO	Mod R	Mod R	NO	0.75		41.8333	7.49444	28.8667	6.20108	1.8125	0.193111	23.1	74.5902	2.3	0.955711	0.146293	78.0468	85.0501	7.52407	1.24715	0.380264	68.1956	33.1061	7.82103	3.79667	2.37332	0.84325	0.820595	0.4725	0.386038	2.14887	0.148878	393.333	37.1184
PAFQ10-03	CF-early isolate	A	274	No agglutination	YES	Multi S	Mod R	NO	0.12		22.75	17.8955	41.8	18.9921	1.47	0.73	15.5	92.3445	9	4.13017	1.3	22.3585	89.0324	7.76138	9.33269	3.23884	9.53984	39.6013	20.9914	8.9375	2.88166	5.925	2.23551	0.755	0.775994	1.84631	1.09305	67.1712	38.3798
PAFQ10-11	CF-late isolate	A	274	No agglutination	NO	Mod R	MDR	NO	0.25		56.75	15.3487	39.6	9.71082	0.5025	0.258892	113.6	85.8407	1.2	1.92356	0.65	44.6259	80.0319	5.80676	4.16112	0.13947	19.2333	41.4966	18.279	6.955	5.02639	10.84	7.08219	1.4075	0.830236	2.71274	1.50872	448.269	179.982
PAFQ11-03	CF-early isolate	K	701	No agglutination	YES	Multi S	Multi S	NO	0.5		88.875	17.0331	42.5	24.4949	2.01	1.1	44.2	78.4615	10.5	2.51776	0.274278	31.1633	90.5913	5.9274	5.99132	0.377853	15.1204	51.7864	4.31656	11.382	5.46388	1.19625	0.771723	103.675	18.3701	3.45539	1.94752	550.833	139.453
PAFQ11-10	CF-late isolate	K	701	No agglutination	NO	Mod R	MDR	NO	0.25		6.8875	2.80583	12.5333	11.8434	0.106343	0.11	62.7	95.1807	3.3	0.495705	0.32	192.011	66.9235	5.52932	0.222058	0.259293	301.379	34.1402	4.84499	4.17	2.85267	8.05	3.95313	113.75	54.4714	3.85766	2.4589	623.75	82.5337
PAFQ12-146-07	CF-early isolate	B	146	No agglutination	NO	XDR	XDR	YES	8		39.6	12.341	36.3333	11.9304	2.11667	0.579511	18.7	85.8974	6.9	4.03892	1.25039	21.2674	91.1074	2.96482	12.1845	3.08044	7.4773	64.5146	4.00554	2.9675	0.983442	9.09	6.70606	0.695	0.666716	2.18326	1.55605	28.9913	7.29567
PAFQ12-146-10	CF-late isolate	B	146	No agglutination	NO	Mod R	Mod R	NO	0.25		76.25	19.0153	60	30.2655	2.6	0.458258	29.3	89.0756	5.4	2.28453	0.581408	38.9907	92.7001	1.19963	6.24361	0.842116	14.8472	59.3611	1.80628	24.5225	4.56203	1.8175	0.60478	64.738	28.7484	2.08871	0.448616	36.309	10.855
PAFQ12-299-03	CF-early isolate	C	299	No agglutination	YES	Mod R	Mod R	NO	0.5		63.1	10.1325	35	2.82843	0.6525	0.240191	97	80.4348	6.9	7.65176	0.73151	10.5119	88.7594	3.86077	3.00813	0.459907	29.5065	60.3093	0.636636	6.0725	2.68612	1.93	1.77966	31.1975	5.51821	2.06292	0.589528	540.5	75.1
PAFQ12-299-06	CF-late isolate	C	299	No agglutination	YES	MDR	MDR	YES	0.25		72.25	16.6208	43.6667	20.108	0.89	0.37027	81.2	88.6792	5.7	2.15752	0.731002	41.1024	86.5554	0.765647	0.827855	0.214291	104.554	72.174	5.7165	18.778	7.60996	2.496	2.0401	47.1	28.2226	2.34657	0.398372	447.917	252.614
PAFQ15-03	CF-early isolate	A	274	O3	NO	Multi S	Multi S	NO	0.5		8.14	4.74321	30.625	10.7345	1.01	0.77	8.01	84.375	11.1	6.56071	2.01521	12.8606	80.9524	7.79767	3.23478	0.301934	25.0257	47.6501	15.1084	4.83	1.33898	0.8265	0.852124	0.185	0.0925563	3.19752	0.178654	396.9	248.209
PAFQ15-10	CF-late isolate	A	274	O3	NO	Mod R	Mod R	NO	0.12		51.6	22.4121	61.225	10.5168	1.2	0.781025	43	93.3962	11.9	3.81616	1.93001	24.4739	79.3655	2.83837	1.84202	0.894805	43.086	54.1797	2.65996	9.8	4.61217	0.053	0.0407063	0.55	0.351378	2.38525	1.00567	510.3	195.2
PAFQ16-03	CF-early isolate	M	1073	O1	NO	Mod R	Mod R	NO	1		68.7143	11.2948	36	12.8323	1.16667	0.723418	58	81.4159	8.6	1.85189	0.559879	43.9636	84.3284	9.49845	7.3233	2.28594	11.5151	41.059	3.18632	7.95	4.09822	1.2675	0.792396	36.0263	22.4939	1.5214	0.284042	546.667	165.999
PAFQ16-10	CF-late isolate	M	1073	No agglutination	YES	Mod R	MDR	NO	1		47	17.2279	26	13.0767	1.77333	0.84	26.5	88.0597	3.9	0.576055	0.25	152.867	85.4332	10.4432	1.79315	0.0155178	47.6442	69.0777	6.26009	13.6167	5.24382	0.296333	0.269945	49.2225	17.1154	1.50851	0.250452	50.7309	15.4142
PAFQ21-1088-03	CF-early isolate	H	1088	No agglutination	YES	Multi S	Multi S	NO	0.5		45	7	34	16.6733	0.6425	0.159661	70.3	89.7727	4.7	5.71107	1.22934	15.7191	88.9299	0.629432	5.90381	1.30879	15.0631	49.6081	3.52525	10.41	4.65362	3.194	2.44159	83.905	25.2173	3.44507	2.34484	109.366	43.4
PAFQ21-1088-10	CF-late isolate	H	1088	No agglutination	NO	Mod R	Mod R	NO	4		80.3	17.3	36.5	17.0783	0.65	0.327872	123.5	92.6966	5.5	0.427372	0.12	216.899	86.5221	3.49745	2.82917	0.712999	30.5822	70.6064	1.16277	8.25	4.29065	11.465	7.05467	75.75	36.5223	5.9425	3.64664	656.333	44.5409
PAFQ21-1109-05	CF-early isolate	I	1109	O1	NO	XDR	XDR	YES	2		87.3333	13.201	28.325	1.57771	0.6	0.087178	145.5	86.2069	5	8.54085	0.890186	10.0935	86.0106	0.55748	5.26135	2.98493	16.3476	57.9022	12.7704	9.99	3.01677	4.64	2.22164	19.6633	14.6242	4.73182	3.24715	647.333	29.5898
PAFQ21-1109-10	CF-late isolate	I	1109	No agglutination	YES	MDR	MDR	YES	1.5		79	19.5141	33.3333	18.5023	1.86667	0.78	42.2	86.3905	6.3	7.10702	0.827717	12.1557	85.1064	3.00897	2.84118	0.279304	29.9546	57.2107	13.6468	14.47	3.66042	2.91667	2.78757	43.298	29.2091	4.29087	2.81874	136.103	16.9657
PAFQ24-04	CF-early isolate	A	1089	No agglutination	NO	MDR	MDR	NO	1		64	14.6287	47.25	13.7447	1.14	0.250732	56.1	87.013	5.6	8.45507	2.9391	10.2912	92.2428	6.55091	12.3619	2.9994	7.46189	50.9181	10.4868	7.28	1.31614	21.368	6.5497	23.1133	14.3653	3.09438	0.550649	529.3	139.973
PAFQ24-10	CF-late isolate	A	1089	No agglutination	NO	Mod R	Mod R	NO	1		77.3333	11.5036	42.5	16.9017	1.375	0.45	56.01	91.2621	9.3	3.78864	1.86043	24.0883	82.2124	5.42219	6.72073	0.702387	12.2327	61.8297	0.47011	9.8925	2.26918	44.542	21.0268	39.2433	31.7468	2.98092	0.172596	544.4	119.7
PAFQ28-06	CF-early isolate	J	1071	No agglutination	NO	Mod R	Mod R	NO	2		56.7143	21.1952	24.6667	8.73689	0.9	0.360555	63	75	15.5	5.66634	2.387	13.2361	81.8915	6.32456	4.26724	1.03628	19.1907	58.8889	5.92277	12.6425	3.65266	1.47075	0.935248	31.08	20.8057	2.39814	0.648946	115.981	17.4895
PAFQ28-10	CF-late isolate	J	1071	No agglutination	YES	Multi S	Mod R	NO	2		17.4286	10.8759	32.3333	11.5036	2.51667	0.869387	6.9	77.1028	10	0.811101	0.263047	95.0594	83.7109	10.5386	3.00246	1.21567	27.8807	57.9323	2.06712	1.7425	0.532252	4.6725	2.98324	14.485	10.1264	2.35946	0.536582	69.502	17.5626
										MEAN VALUE OF THE COLLECTION ►	53.9607	NA	37.4333	NA	1.41235	NA	52.3258	84.7429	NA	3.77096	NA	49.275	84.9518	NA	5.0269	NA	37.4767	54.0331	NA	8.88844	NA	5.94902	NA	32.656	NA	4.55108	NA	329.459	NA
										SD ►	23.4691	NA	10.509	NA	0.801326	NA	37.5061	6.40017	NA	2.57421	NA	57.9854	5.48035	NA	3.34204	NA	60.3772	11.6919	NA	5.27796	NA	9.58246	NA	34.576	NA	7.50655	NA	232.28	NA
NA: not applicable
